# Supplementary material for: Dietary Intake of Advanced Glycation End Products (AGEs) and Mortality among Individuals with Colorectal Cancer
Source: Nutrients. 2021 Dec 10;13(12):4435. doi: 10.3390/nu13124435 (PMC8704988; doi:10.3390/nu13124435)
Supplement: Supplementary file 1 [file nutrients-13-04435-s001.zip]

Archive with 1 entries (1 files):
- nutrients-1490031-supplementary.pdf
